# Supplementary material for: Feeding ecology and trophic interactions of the narrow-barred Spanish Mackerel (Scomberomorus commerson) in the Central Taiwan Strait
Source: PeerJ. 2025 Nov 14;13:e20350. doi: 10.7717/peerj.20350 (PMC12622235; doi:10.7717/peerj.20350)
Supplement: Supplemental Information 10 [file peerj-13-20350-s010.m]

# Install packages
install.packages("MixSIAR")
library(MixSIAR)

# set doc files（my data routines）
setwd("F:/mixsiar")

# input consumer data
mix <- load_mix_data(
  filename = "consumer.csv",
  iso_names = c("d13C", "d15N"),
  factors = "pack",       # FL
  fac_random = FALSE,     # if random factors（FALSE = fixed）
  fac_nested = FALSE,     # if nested or not
  cont_effects = NULL     # no continue effect
)

# input source data
source <- load_source_data(
  filename = "source.csv",
  source_factors = NULL,   # no source factors
  conc_dep = FALSE,        # non-consicder conc. dep
  data_type = "means",     # data type are mean and SD
  mix = mix
)

# insert TEF
discr <- load_discr_data(
  filename = "discrimination.csv",
  mix = mix
)


plot_data(filename = "isotope_plot", mix = mix, source = source, discr = discr)

# establish txt file（output mixsiar_model.txt）
write_JAGS_model(
  resid_err = TRUE,
  process_err = TRUE,
  mix = mix,
  source = source
)

# test for model
jags.1 <- run_model(
  run = "normal",  # mode: "test", "normal", or "long"
  mix = mix,
  source = source,
  discr = discr,
  model_filename = "mixsiar_model.txt"
)

# output results and figures
options(max.print = 999999)
output_JAGS(jags.1, mix = mix, source = source)
