# Supplementary material for: Feeding ecology and trophic interactions of the narrow-barred Spanish Mackerel (Scomberomorus commerson) in the Central Taiwan Strait
Source: PeerJ. 2025 Nov 14;13:e20350. doi: 10.7717/peerj.20350 (PMC12622235; doi:10.7717/peerj.20350)
Supplement: Supplemental Information 11 [file peerj-13-20350-s011.m]

%input data
%d15N
d15N_spring=season(2:57,3)';
d15N_summer=season(2:23,6)';
d15N_autumn=season(2:32,9)';
d15N_winter=season(2:43,12)';

%d13C
d13C_spring=season(2:57,4)';
d13C_summer=season(2:23,7)';
d13C_autumn=season(2:32,10)';
d13C_winter=season(2:43,13)';
%name_15N
name_spring_N=name(1:56,1)';
name_summer_N=name(1:22,2)';
name_autumn_N=name(1:31,3)';
name_winter_N=name(1:42,4)';
%name_13C
name_spring_C=name(1:56,1)';
name_summer_C=name(1:22,2)';
name_autumn_C=name(1:31,3)';
name_winter_C=name(1:42,4)';


d15N=[d15N_spring,d15N_summer,d15N_autumn,d15N_winter];
d13C=[d13C_spring,d13C_summer,d13C_autumn,d13C_winter];
name_15N=[name_spring_N,name_summer_N,name_autumn_N,name_winter_N];
name_13C=[name_spring_C,name_summer_C,name_autumn_C,name_winter_C];
b_15N=cellstr(name_15N);
b_13C=cellstr(name_13C);

>> %compare with anova
[p1,anovatab1,stats1]=kruskalwallis(d15N,b_15N);
[p2,anovatab2,stats2]=kruskalwallis(d13C,b_13C);
multiple_comparison_1=multcompare(stats1);
multiple_comparison_2=multcompare(stats2);
