# Supplementary material for: Feeding ecology and trophic interactions of the narrow-barred Spanish Mackerel (Scomberomorus commerson) in the Central Taiwan Strait
Source: PeerJ. 2025 Nov 14;13:e20350. doi: 10.7717/peerj.20350 (PMC12622235; doi:10.7717/peerj.20350)
Supplement: Supplemental Information 12 [file peerj-13-20350-s012.m]

%input data
%d15N
d15N_1=size(2:10,3)';
d15N_2=size(2:12,6)';
d15N_3=size(2:49,9)';
d15N_4=size(2:68,12)';
d15N_5=size(2:13,15)';
d15N_6=size(2:6,18)';
%d13C
d13C_1=size(2:10,4)';
d13C_2=size(2:12,7)';
d13C_3=size(2:49,10)';
d13C_4=size(2:68,13)';
d13C_5=size(2:13,16)';
d13C_6=size(2:6,19)';
%name_d15N
name_1_15N=name(1:9,1)';
name_2_15N=name(1:11,2)';
name_3_15N=name(1:48,3)';
name_4_15N=name(1:67,4)';
name_5_15N=name(1:12,5)';
name_6_15N=name(1:5,6)';

%name_d13C
name_1_13C=name(1:9,1)';
name_2_13C=name(1:11,2)';
name_3_13C=name(1:48,3)';
name_4_13C=name(1:67,4)';
name_5_13C=name(1:12,5)';
name_6_13C=name(1:5,6)';

d15N=[d15N_1,d15N_2,d15N_3,d15N_4,d15N_5,d15N_6];
d13C=[d13C_1,d13C_2,d13C_3,d13C_4,d13C_5,d13C_6];
name_15N=[name_1_15N,name_2_15N,name_3_15N,name_4_15N,name_5_15N,name_6_15N];
b_15N=cellstr(name_15N);
name_13C=[name_1_13C,name_2_13C,name_3_13C,name_4_13C,name_5_13C,name_6_13C];
b_13C=cellstr(name_13C);


>> %compare with anova
[p1,anovatab1,stats1]=kruskalwallis(d15N,b_15N);
[p2,anovatab2,stats2]=kruskalwallis(d13C,b_13C);
multiple_comparison_1=multcompare(stats1);
multiple_comparison_2=multcompare(stats2);
